# Supplementary material for: Common Biomarkers of Endothelial Dysfunction Across Highly Prevalent Diseases with Cardiovascular Risk: Functional Characterization and Prognostic Implications
Source: Int J Mol Sci. 2026 Apr 25;27(9):3829. doi: 10.3390/ijms27093829 (PMC13164163; doi:10.3390/ijms27093829)
Supplement: Supplementary file 1 [file ijms-27-03829-s001.zip]

Archive with 1 entries (1 files):
- ijms-4224222-supplementary.pdf
